# Supplementary material for: Exploring the Association between Oxygen Concentration and Life Expectancy in China: A Quantitative Analysis
Source: Int J Environ Res Public Health. 2023 Jan 8;20(2):1125. doi: 10.3390/ijerph20021125 (PMC9859324; doi:10.3390/ijerph20021125)
Supplement: Supplementary file 1 [file ijerph-20-01125-s001.zip]

Archive with 1 entries (1 files):
- ijerph-2015861-supplementary.pdf
